# Supplementary material for: In Vitro Influenza A Virus-Inactivating Activity of HIDROX®, Hydroxytyrosol-Rich Aqueous Olive Pulp Extract
Source: Pathogens. 2025 May 25;14(6):529. doi: 10.3390/pathogens14060529 (PMC12195756; doi:10.3390/pathogens14060529)
Supplement: Supplementary file 1 [file pathogens-14-00529-s001.zip]

Archive with 1 entries (1 files):
- pathogens-3418497-supplementary.pdf
